# Supplementary material for: A Novel Perturbed Spiral Sheathless Chip for Particle Separation Based on Traveling Surface Acoustic Waves (TSAW)
Source: Biosensors (Basel). 2022 May 11;12(5):325. doi: 10.3390/bios12050325 (PMC9138558; doi:10.3390/bios12050325)
Supplement: Supplementary file 1 [file biosensors-12-00325-s001.zip]

Archive with 1 entries (1 files):
- biosensors-1716242-supplementary.mp4
